# Supplementary material for: Using Serum Metabolomic Signatures to Investigate Effects of Acupuncture on Pain-Fatigue-Sleep Disturbance in Breast Cancer Survivors
Source: Metabolites. 2024 Dec 10;14(12):698. doi: 10.3390/metabo14120698 (PMC11679957; doi:10.3390/metabo14120698)
Supplement: Supplementary file 1 [file metabolites-14-00698-s001.zip]

Archive with 1 entries (1 files):
- metabolites-3331281-supplementary.pdf
